# Supplementary material for: Rasch Model of the COVID-19 Symptom Checklist—A Psychometric Validation Study
Source: Viruses. 2021 Sep 3;13(9):1762. doi: 10.3390/v13091762 (PMC8471978; doi:10.3390/v13091762)
Supplement: Supplementary file 1 [file viruses-13-01762-s001.zip]

Archive with 3 entries (3 files):
- Supplemental Table S3.pdf
- Supplemental Table S4.pdf
- Supplemental Tables S3 and S4, Figures S1 and S2.pdf
